# Supplementary material for: Cohort Profile: The National Institute for Health Research Health Informatics Collaborative: Hepatitis B Virus (NIHR HIC HBV) research dataset
Source: Int J Epidemiol. 2022 Jun 16;52(1):e27–37. doi: 10.1093/ije/dyac127 (PMC9908046; doi:10.1093/ije/dyac127)
Supplement: dyac127_Supplementary_Data [file dyac127_supplementary_data.zip]

Archive with 4 entries (3 files):
- dyac127_Supplementary_Data/
- dyac127_Supplementary_Data/ije-2021-10-1519-File006.docx
- dyac127_Supplementary_Data/ije-2021-10-1519-File007.xsd
- dyac127_Supplementary_Data/ije-2021-10-1519-File008.docx
